# Supplementary material for: Comparative Effects of Traditional Versus Genetically Modified Soybean Oils on Colon Tumorigenesis in Mice
Source: Foods. 2022 Jun 29;11(13):1937. doi: 10.3390/foods11131937 (PMC9265295; doi:10.3390/foods11131937)
Supplement: Supplementary file 1 [file foods-11-01937-s001.zip]

Archive with 1 entries (1 files):
- foods-1771009-supplementary.pdf
